# Supplementary material for: Identification of New Hepatic Metabolites of Miconazole by Biological and Electrochemical Methods Using Ultra-High-Performance Liquid Chromatography Combined with High-Resolution Mass Spectrometry
Source: Molecules. 2024 May 6;29(9):2160. doi: 10.3390/molecules29092160 (PMC11085085; doi:10.3390/molecules29092160)
Supplement: Supplementary file 1 [file molecules-29-02160-s001.zip]

Archive with 1 entries (1 files):
- molecules-2953027-supplementary.pdf
